# Supplementary material for: Nine New Pregnane Glycosides from the Cultivated Medicinal Plant Marsdenia tenacissima
Source: Molecules. 2023 Mar 16;28(6):2705. doi: 10.3390/molecules28062705 (PMC10058037; doi:10.3390/molecules28062705)
Supplement: Supplementary file 1 [file molecules-28-02705-s001.zip]

Archive with 1 entries (1 files):
- molecules-2263044-supplementary.pdf
